# Supplementary material for: Disagreement between patient‐ and physician‐reported outcomes on symptomatic adverse events as poor prognosis in patients treated with first‐line cetuximab plus chemotherapy for unresectable metastatic colorectal cancer: Results of Phase II QUACK trial
Source: Cancer Med. 2020 Nov 21;9(24):9419–30. doi: 10.1002/cam4.3564 (PMC7774728; doi:10.1002/cam4.3564)
Supplement: Supplementary file 8 — Table S1 [file CAM4-9-9419-s008.xls]

## Sheet: Supplementary Table S1
	Supplementary Table S1. Correlation between patient- and physician-reported outcome for each symptom based on the questionnaire
	Physicians-reported outcomes†		Patient-reported symptom‡ at 2 weeks										Patient-reported symptom‡ at 4 weeks										Patient-reported symptom‡ at 8 weeks										Patient-reported symptom‡ at 16 weeks										Patient-reported symptom‡ at 24 weeks
			Negative		Positive		P value*		Agreement (%)		Cohen's κ (95% CI)		Negative		Positive		P value		Agreement (%)		Cohen's κ (95% CI)		Negative		Positive		P value		Agreement (%)		Cohen's κ (95% CI)		Negative		Positive		P value		Agreement (%)		Cohen's κ (95% CI)		Negative		Positive		P value		Agreement (%)
	Fatigue						.001		45.8015		0.136 (0.067~0.204)						NS (>.999)		40.1575		0.011 (-0.068~0.091)						NS (.059)		41.3223		0.082 (0.016~0.149)						.047		43.1579		0.085 (0.020~0.150)						NS (>.999)		25.641
	Negative (Grade 0)		17		71								8		72								12		70								7		54								3		58
	Positive (Grade > 1)		0		43								4		43								1		38								0		34								0		17
	Pain						NS (.723)		57.2519		0.020 (-0.074~0.115)						NS (.680)		51.1811		0.016 (-0.052~0.085)						NS (.462)		46.6667		0.033 (-0.040~0.106)						NS (.698)		43.1579		0.029 (-0.055~0.113)						NS (>.999)		43.5897
	Negative (Grade 0)		71		52								62		60								51		62								36		52								30		42
	Positive (Grade > 1)		4		4								2		3								2		5								2		5								2		4
	Sleep						NS (>.999)		46.1538		0.013 (-0.012~0.038)						NS (>.999)		47.6562		-0.001 (-0.043~0.040)						NS (.492)		51.6667		0.017 (-0.016~0.051)						NS (.426)		58.5106		0.029 (-0.027~0.084)						NS (.468)		54.5455
	Negative (Grade 0)		59		70								60		66								61		58								54		39								41		35
	Positive (Grade > 1)		0		1								1		1								0		1								0		1								0		1
	Dyspnea						NS (.435)		57.2519		0.020 (-0.020~0.058)						NS (.425)		58.2677		0.021 (-0.020~0.062)						NS (.367)		64.1667		0.029 (-0.027~0.084)						NS (.468)		54.2553		0.024 (-0.023~0.071)						NS (>.999)		55.1282
	Negative (Grade 0)		74		56								73		53								76		43								50		43								43		35
	Positive (Grade > 1)		0		1								0		1								0		1								0		1								0		0
	Constipation						.025		60		0.169 (0.028~0.309)						<.001		64.2857		0.272 (0.132~0.412)						NS (.071)		59.1667		0.150 (-0.001~0.301)						.002		62.766		0.265 (0.111~0.418)						NS (.421)		54.5455
	Negative (Grade 0)		61		44								60		40								55		40								43		32								32		28
	Positive (Grade > 1)		8		17								5		21								9		16								3		16								7		10
	Appetite						<.001		71.7557		0.412 (0.256~0.569)						<.001		73.0159		0.428 (0.271~0.584)						<.001		62.5		0.273 (0.130~0.417)						.002		64.2105		0.294 (0.124~0.464)						.016		56.4103
	Negative (Grade 0)		61		24								63		25								50		39								40		28								28		31
	Positive (Grade > 1)		13		33								9		29								6		25								6		21								3		16
	Nausea/Vomiting						<.001		77.8626		0.421 (0.246~0.596)						<.001		76.5625		0.410 (0.235~0.586)						<.001		78.3333		0.426 (0.243~0.608)						<.001		76.8421		0.378 (0.172~0.584)						<.001		83.5443
	Negative (Grade 0)		83		11								78		16								77		17								61		16								57		7
	Positive (Grade > 1)		18		19								14		20								9		17								6		12								6		9
	Diarrhea						.029		62.0155		0.177 (0.025~0.330)						<.001		73.8095		0.411 (0.264~0.557)						<.001		73.1092		0.362 (0.200~0.523)						.013		65.5914		0.204 (0.040~0.368)						.012		67.5325
	Negative (Grade 0)		63		39								72		31								70		28								52		29								44		23
	Positive (Grade > 1)		10		17								2		21								4		17								3		9								2		8
	Abbreviations: NE, not evaluable.
	*: Physician-reported outcome for each symptom was defined as positive if they had more than grade 1 according to the NCI-CTC version 4.0.
	†: Patient-reported outcome for each symptom was defined as symptomatic if they answered “a little”, “quite a bit” or “very much” to at least one of the symptom
	questions and asymptomatic if they answered “not at all” to all of the symptoms according to the EORTC QLQ-C30.
	Cohen's κ values: less than 0.00, poor agreement (gray); values between .00 and .20, slight agreement (gray); values between .21 and .40, fair agreement (blue); values between .41 and .60, moderate agreement (red).
