# Supplementary material for: Disagreement between patient‐ and physician‐reported outcomes on symptomatic adverse events as poor prognosis in patients treated with first‐line cetuximab plus chemotherapy for unresectable metastatic colorectal cancer: Results of Phase II QUACK trial
Source: Cancer Med. 2020 Nov 21;9(24):9419–30. doi: 10.1002/cam4.3564 (PMC7774728; doi:10.1002/cam4.3564)
Supplement: Supplementary file 9 — Table S2 [file CAM4-9-9419-s009.xls]

## Sheet: Supplementary Table S2
Supplementary Table S2. Clinicopathologic correlation with agreement between patint- and physician- reported outocomes at 4 weeks
		Dyspnea (%)						Pain (%)						Fatigue (%)						Sleep (%)
Variables at baseline		Agree		Disagree		P value		Agree		Disagree		P value		Agree		Disagree		P value		Agree		Disagree		P value
Age (years)						NS (.539)*						NS (.727)*						NS (.680)*						NS (.126)*
Mean + SEM		65.4 + 1.0		64.3 + 1.7				64.7 + 1.1		65.4 + 1.5				64.5 + 1.8		65.3 + 1.0				63.5 + 1.3		66.3 + 1.2
Gender						NS (.120)						NS (.573)						NS (.444)						NS (.452)
Male		56 (74.7)		32 (60.4)				43 (66.2)		44 (71.0)				37 (72.6)		50 (65.8)				44 (72.1)		44 (65.7)
Female		19 (25.3)		21 (39.6)				22 (33.9)		18 (29.0)				14 (27.5)		26 (34.2)				17 (27.9)		23 (34.3)
ECOG PS						NS (.476)						NS (.813)						NS (.811)						NS (.812)
PS0		64 (85.3)		42 (79.3)				55 (84.6)		51 (82.3)				42 (82.4)		64 (84.2)				52 (85.3)		55 (82.1)
PS1 or PS2		11 (14.7)		11 (20.8)				10 (15.4)		11 (17.7)				9 (17.7)		12 (15.8)				9 (14.8)		12 (17.9)
Tumor location						NS (.704)						NS (.259)						NS (.177)						NS (.707)
Colon		50 (67.6)		33 (63.5)				40 (61.5)		43 (71.7)				37 (74.0)		46 (61.3)				41 (68.3)		42 (63.6)
Rectum		24 (32.4)		19 (36.5)				25 (38.5)		17 (28.3)				13 (26.0)		29 (38.7)				19 (31.7)		24 (36.4)
Differentiation						NS (.717)						NS (.485)						NS (.477)						NS (>.999)
well/mode		71 (94.7)		49 (92.5)				62 (95.4)		57 (91.9)				49 (96.1)		70 (92.1)				57 (93.4)		63 (94.0)
poor		4 (5.3)		4 (7.6)				3 (4.6)		5 (8.1)				2 (3.9)		6 (7.9)				4 (6.6)		4 (6.0)
Number of metastatic lesions						NS (.582)						NS (>.999)						NS (.710)						NS (.856)
1		26 (34.5)		21 (39.6)				24 (36.9)		22 (35.5)				20 (39.2)		27 (35.5)				23 (37.7)		24 (35.8)
> 2		49 (65.3)		32 (60.4)				41 (63.1)		40 (64.5)				31 (60.8)		49 (64.5)				38 (62.3)		43 (64.2)
serum CEA (ng/ml)						NS (.819)						NS (.103)						NS (.645)						NS (.648)
< 5		59 (81.9)		41 (80.4)				48 (76.2)		52 (88.1)				38 (79.2)		61 (82.4)				46 (79.3)		54 (83.1)
> 5		13 (18.1)		10 (19.6)				15 (23.8)		7 (11.9)				10 (20.8)		13 (17.6)				12 (20.7)		11 (16.9)
Primary tumor						NS (.894)						NS (.574)						NS (.344)						NS (.708)
Absence		48 (64.9)		36 (67.9)				44 (68.8)		39 (62.9)				31 (60.8)		52 (69.3)				41 (68.3)		43 (64.2)
Presence		26 (35.1)		17 (32.1)				20 (31.3)		23 (37.1)				20 (39.2)		23 (30.7)				19 (31.7)		24 (35.8)
Chemotherapy backbone						NS (>.999)						NS (.098)						NS (.710)						NS (.855)
mFOLFOX6		49 (65.3)		34 (64.2)				47 (72.3)		36 (58.1)				34 (66.7)		48 (63.2)				39 (63.9)		44 (65.7)
FOLFIRI		26 (34.7)		19 (35.9)				18 (27.7)		26 (41.9)				17 (33.3)		28 (36.8)				22 (36.1)		23 (34.3)
Treatment efficacy						NS (.275)						NS (>.999)						NS (.363)						NS (.723)
CR/PR		45 (61.6)		27 (50.9)				37 (56.9)		35 (57.4)				26 (52.0)		46 (60.5)				34 (55.7)		39 (59.1)
SD/PD		28 (38.4)		26 (49.1)				28 (43.1)		26 (42.6)				24 (48.0)		30 (39.5)				27 (44.3)		27 (40.9)
Second line						NS (.388)						NS (.201)						NS (.666)						NS (.523)
Absence		20 (30.3)		10 (21.3)				19 (32.2)		11 (20.4)				14 (29.8)		16 (24.6)				16 (30.2)		14 (23.3)
Presence		46 (69.7)		37 (78.7)				40 (67.8)		43 (79.6)				33 (70.2)		49 (75.4)				37 (69.8)		46 (76.7)
		Appetite (%)						Nausea/Vomiting (%)						Constipation (%)						Diarrhea (%)
Variables		Agree		Disagree		P value		Agree		Disagree		P value		Agree		Disagree		P value		Agree		Disagree		P value
Age (years)
Mean + SEM		64.5 + 1.1		66.3 + 2.0		NS (.380)*		64.4 + 1.0		66.8 + 2.3		NS (.264)*		64.3 + 1.0		65.9 + 2.0		NS (.390)*		65.2 + 1.0		64.0 + 2.2		NS (.572)*
Gender						NS (>.999)						NS (.503)						NS (.843)						NS (.830)
Male		63 (68.5)		24 (70.6)				69 (70.4)		19 (63.3)				56 (69.1)		30 (66.7)				64 (68.8)		22 (66.7)
Female		29 (31.5)		10 (29.4)				29 (29.6)		11 (36.7)				25 (30.9)		15 (33.3)				29 (31.2)		11 (33.3)
ECOG PS						NS (.058)						NS (.265)						NS (.464)						NS (.790)
PS0		81 (88.0)		25 (73.5)				84 (85.7)		23 (76.7)				69 (85.2)		36 (80.0)				78 (83.9)		27 (81.8)
PS1 or PS2		11 (12.0)		9 (26.5)				14 (14.3)		7 (23.3)				12 (14.8)		9 (20.0)				15 (16.1)		6 (18.2)
Tumor location						NS (>.999)						NS (.123)						NS (.558)						NS (>.999)
Colon		61 (66.3)		21 (65.6)				67 (69.8)		16 (53.3)				52 (65.0)		31 (70.5)				61 (66.3)		22 (68.8)
Rectum		31 (33.7)		11 (34.4)				29 (30.2)		14 (46.7)				28 (35.0)		13 (29.6)				31 (33.7)		10 (31.3)
Differentiation						NS (.210)						NS (>.999)						NS (.700)						NS (.076)
well/mode		88 (95.7)		30 (88.2)				92 (93.9)		28 (93.3)				77 (95.1)		42 (93.3)				90 (96.8)		29 (87.9)
poor		4 (4.4)		4 (11.8)				6 (6.1)		2 (6.7)				4 (4.9)		3 (6.7)				3 (3.2)		4 (12.1)
Number of metastatic lesions						NS (.150)						NS (.829)						NS (.251)						NS (>.999)
1		38 (41.3)		9 (26.5)				37 (37.8)		10 (33.3)				27 (33.3)		20 (44.4)				35 (37.6)		12 (36.4)
> 2		54 (58.7)		25 (73.5)				61 (62.2)		20 (66.7)				54 (66.7)		25 (55.6)				58 (62.4)		21 (63.6)
serum CEA (ng/ml)						NS (.431)						NS (.434)						NS (.469)						NS (>.999)
< 5		70 (78.7)		28 (87.5)				77 (82.8)		23 (76.7)				65 (83.3)		33 (76.7)				72 (80.9)		26 (81.3)
> 5		19 (21.4)		4 (12.5)				16 (17.2)		7 (23.3)				13 (16.7)		10 (23.3)				17 (19.1)		6 (18.8)
Primary tumor						NS (.398)						NS (.509)						NS (.698)						NS (.400)
Absence		62 (68.1)		20 (58.8)				66 (68.0)		18 (60.0)				52 (65.0)		31 (68.9)				59 (64.1)		24 (72.7)
Presence		29 (31.9)		14 (41.2)				31 (32.0)		12 (40.0)				28 (35.0)		14 (31.1)				33 (35.9)		9 (27.3)
Chemotherapy backbone						NS (.677)						NS (>.999)						NS (.445)						NS (.834)
mFOLFOX6		61 (66.3)		21 (61.8)				63 (64.3)		20 (66.7)				50 (61.7)		31 (68.9)				59 (63.4)		22 (66.7)
FOLFIRI		31 (33.7)		13 (38.2)				35 (35.7)		10 (33.3)				31 (38.3)		14 (31.1)				34 (36.6)		11 (33.3)
Treatment efficacy						NS (.547)						NS (.092)						NS (.187)						NS (>.999)
CR/PR		50 (55.0)		21 (61.8)				60 (61.9)		13 (43.3)				50 (62.5)		22 (48.9)				54 (58.1)		18 (56.3)
SD/PD		41 (45.1)		13 (38.2)				37 (38.1)		17 (56.7)				30 (37.5)		23 (51.1)				39 (41.9)		14 (43.8)
Second line						NS (.469)						NS (.089)						NS (>.999)						NS (.802)
Absence		24 (29.3)		6 (20.7)				19 (22.4)		11 (39.3)				18 (25.7)		11 (26.8)				23 (27.4)		6 (22.2)
Presence		58 (70.7)		23 (79.3)				66 (77.7)		17 (60.7)				52 (74.3)		30 (73.2)				61 (72.6)		21 (77.8)
Abbreviations: ECOG PS, Eastern Cooperative Oncology Goup Performance Status; CR, complete response; PR, partial response; SD, stable disease; PD, progressive disease;
EORTC QLQ-C30, European Organisation for Research and Treatment of Cancer Quality of Life Questionnaire Core 30; NS, not significant.
Physician-reported outcome for each symptom was defined as positive if they had more than grade 1 according to the NCI-CTC version 4.0.
Patient-reported outcome for each symptom was defined as symptomatic if they answered “a little”, “quite a bit” or “very much” to at least one of the symptom questions
and asymptomatic if they answered “not at all” to all of the symptoms according to the EORTC QLQ-C30.
* unpaired Student t test; the remainig variables, Fisher's exact test.
