# Supplementary material for: Disagreement between patient‐ and physician‐reported outcomes on symptomatic adverse events as poor prognosis in patients treated with first‐line cetuximab plus chemotherapy for unresectable metastatic colorectal cancer: Results of Phase II QUACK trial
Source: Cancer Med. 2020 Nov 21;9(24):9419–30. doi: 10.1002/cam4.3564 (PMC7774728; doi:10.1002/cam4.3564)
Supplement: Supplementary file 10 — Table S3 [file CAM4-9-9419-s010.xls]

## Sheet: Supplementary Table S3
	Supplementary Table S3. Treatment response according to the status of agreement between patient- and physician-reported outcomes
	Variables at four weeks		No. of patients (%)		No. of objective response (%)				No. of disease control (%)
					No. (%)		P value		No. (%)		P value
	Agreement between patient- and physician-reported outcomes
							NS (.393)				NS (>.999)
	Low (< 50%)		28 (21.7)		14 (50.0)				26 (92.9)
	High (> 50%)		101 (78.3)		59 (59.6)				89 (89.9)
	Patient-reported symptoms without physician-reported symptoms
	Fatigue						NS (.706)				NS (.418)
	Negative		8 (10.0)		6 (11.5)				7 (9.3)
	Positive		72 (90.0)		46 (88.5)				68 (90.7)
	Pain						NS (>.999)				NS (.553)
	Negative		62 (50.8)		35 (50.7)				57 (52.3)
	Positive		60 (49.2)		34 (49.3)				52 (47.7)
	Sleep						NS (.721)				NS (.130)
	Negative		60 (47.6)		33 (46.5)				57 (50.4)
	Positive		66 (52.4)		38 (53.5)				56 (49.6)
	Dyspnea						NS (.278)				NS (.357)
	Negative		73 (57.9)		44 (62.0)				67 (59.3)
	Positive		53 (42.1)		27 (38.0)				46 (40.7)
	Constipation						NS (.414)				NS (>.999)
	Negative		60 (60.0)		38 (63.3)				55 (59.8)
	Positive		40 (40.0)		22 (36.7)				37 (40.2)
	Appetite						NS (>.999)				NS (.400)
	Negative		63 (71.6)		38 (71.7)				59 (72.8)
	Positive		25 (28.4)		12 (28.3)				22 (27.2)
	Nausea/Vomiting						.044				NS (>.999)
	Negative		78 (83.0)		52 (89.7)				73 (83.0)
	Positive		16 (17.0)		6 (10.3)				15 (17.1)
	Diarrhea						NS (.658)				NS (.670)
	Negative		72 (69.9)		45 (72.6)				66 (69.5)
	Positive		31 (30.1)		17 (27.4)				29 (30.5)
	Abbreviations: NS, not significant. Fisher's exact test was perfomed. Bold values indicate statistical significance (P <.05).
	Physician-reported outcome for each symptom was defined as positive if they had more than grade 1 according to the NCI-CTC version 4.0.
	Patient-reported outcome for each symptom was defined as symptomatic if they answered “a little”, “quite a bit” or “very much” to at least one of the symptom questions
	and asymptomatic if they answered “not at all” to all of the symptoms according to the EORTC QLQ-C30.
	The status of agreement between the pairs of patient and physician reporting for the eight symptomatic AEs were dichotomized as follows: the overall agreement rates >50%
	and <50% were defined as high and low agreement, respectively.
