# Supplementary material for: Disagreement between patient‐ and physician‐reported outcomes on symptomatic adverse events as poor prognosis in patients treated with first‐line cetuximab plus chemotherapy for unresectable metastatic colorectal cancer: Results of Phase II QUACK trial
Source: Cancer Med. 2020 Nov 21;9(24):9419–30. doi: 10.1002/cam4.3564 (PMC7774728; doi:10.1002/cam4.3564)
Supplement: Supplementary file 11 — Table S4 [file CAM4-9-9419-s011.xls]

## Sheet: Supplementary Table S4
	Supplementary Table S4. Clinicopathologic features based on status of agreement between patient- and physician-reported outcomes
			Agreement status at 2 weeks						Agreement status at 4 weeks						Concordant status at 8 weeks						Concordant status at 16 weeks						Concordant status at 24 weeks
	Variables at baseline		Low		High		P value		Low		High		P value		Low		High		P value		Low		High		P value		Low		High		P value
	Age (years)						.005*						NS (.172)*						NS (.096)*						NS (.926)*						NS (.323)*
	Mean + SEM		70.1 + 1.8		64.0 + 1.0				67.4 + 2.6		64.4 + 0.9				68.0 + 2.3		64.2 + 1.0				65.9 + 2.7		65.6 + 1.1				63.6 + 2.2		66.2 + 1.3
	Gender						NS (>.999)						NS (.356)						NS (.248)						NS (>.999)						NS (.094)
	Male		20 (69.0)		69 (67.7)				17 (60.7)		72 (71.3)				22 (78.6)		61 (65.6)				16 (72.7)		55 (71.4)				16 (84.2)		37 (61.7)
	Female		9 (31.0)		33 (32.4)				11 (39.3)		29 (28.7)				6 (21.4)		32 (34.4)				6 (27.3)		22 (28.6)				3 (15.8)		23 (38.3)
	ECOG PS						.049						NS (.088)						NS (.780)						NS (.756)						NS (.720)
	PS0		20 (69.0)		88 (86.3)				20 (71.4)		87 (86.1)				24 (85.7)		76 (81.7)				19 (86.4)		62 (80.5)				16 (84.2)		52 (86.7)
	PS1 or PS2		9 (31.0)		14 (13.7)				8 (28.6)		14 (13.9)				4 (14.3)		17 (18.3)				3 (13.6)		15 (19.5)				3 (15.8)		8 (13.3)
	Tumor location						NS (.176)						NS (.492)						NS (.182)						NS (.120)						NS (.591)
	Colon		15 (53.6)		70 (69.3)				16 (59.3)		68 (68.0)				14 (51.9)		61 (66.3)				9 (45.0)		51 (66.2)				10 (52.6)		37 (62.7)
	Rectum		13 (46.4)		31 (30.7)				11 (40.7)		32 (32.0)				13 (48.2)		31 (33.7)				11 (55.0)		26 (33.8)				9 (47.4)		22 (37.3)
	Differentiation						NS (.684)						NS (.370)						NS (.662)						NS (.071)						NS (.567)
	well/mode		28 (96.6)		95 (93.1)				25 (89.3)		96 (95.1)				26 (92.9)		88 (94.6)				19 (86.4)		75 (97.4)				19 (100)		56 (93.3)
	poor		1 (3.5)		7 (6.9)				3 (10.7)		5 (5.0)				2 (7.1)		5 (5.4)				3 (13.6)		2 (2.6)				0 (0)		4 (6.7)
	Number of metastatic lesions						NS (.829)						NS (>.999)						NS (.657)						NS (.223)						NS (.281)
	1		10 (34.5)		39 (38.2)				10 (35.7)		37 (36.6)				9 (32.1)		36 (38.7)				11 (50.0)		27 (35.1)				5 (26.3)		26 (43.3)
	> 2		19 (65.5)		63 (61.8)				18 (64.3)		64 (63.4)				19 (67.9)		57 (61.3)				11 (50.0)		50 (64.9)				14 (73.7)		34 (56.7)
	serum CEA (ng/ml)						NS (.100)						NS (>.999)						NS (.097)						NS (.765)						NS (.747)
	< 5		26 (92.9)		76 (77.6)				22 (81.5)		79 (81.4)				25 (92.6)		69 (77.5)				16 (76.2)		59 (79.7)				15 (83.3)		44 (77.2)
	> 5		2 (7.1)		22 (22.5)				5 (18.5)		18 (18.6)				2 (7.4)		20 (22.5)				5 (23.8)		15 (20.3)				3 (16.7)		13 (22.8)
	Primary tumor						NS (.512)						NS (>.999)						.022						NS (.438)						.009
	Absence		21 (72.4)		66 (65.4)				19 (67.9)		66 (66.0)				13 (46.4)		66 (71.7)				13 (59.1)		54 (70.1)				8 (42.1)		46 (76.7)
	Presence		8 (27.6)		35 (34.7)				9 (32.1)		34 (34.0)				15 (53.6)		26 (28.3)				9 (40.9)		23 (29.9)				11 (57.9)		14 (23.3)
	Chemotherapy backbone						NS (>.826)						NS (.825)						NS (.375)						NS (.624)						.031
	mFOLFOX6		18 (62.1)		67 (65.7)				19 (67.9)		65 (64.4)				16 (57.4)		62 (66.7)				13 (59.1)		50 (64.9)				7 (36.8)		40 (66.7)
	FOLFIRI		11 (37.9)		35 (34.3)				9 (32.1)		36 (35.6)				12 (42.9)		31 (33.3)				9 (40.1)		27 (35.1)				12 (63.2)		20 (33.3)
	Treatment efficacy						NS (.670)						NS (.393)						NS (.514)						NS (.294)						NS (.749)
	CR/PR		15 (53.6)		58 (58.6)				14 (50.0)		59 (59.6)				15 (53.6)		57 (61.3)				14 (63.6)		57 (75.0)				16 (84.2)		46 (76.7)
	SD/PD		13 (46.4)		41 (41.4)				14 (50.0)		40 (40.4)				13 (46.4)		36 (38.7)				8 (36.4)		19 (25.0)				3 (15.8)		14 (23.3)
	Second line chemotherapy						NS (.804)						NS (>.999)						NS (.208)						NS (.754)						NS (.429)
	Absence		6 (24.0)		25 (27.5)				6 (26.1)		24 (26.4)				4 (15.4)		23 (28.4)				5 (29.4)		16 (23.5)				1 (6.3)		9 (18.4)
	Presence		19 (76.0)		66 (72.5)				17 (73.9)		67 (73.6)				22 (84.6)		58 (71.6)				12 (70.6)		52 (76.5)				15 (93.8)		40 (81.6)
	Abbreviations: ECOG PS, Eastern Cooperative Oncology Goup Performance Status; CR, complete response; PR, partial response; SD, stable disease; PD, progressive disease; NS, not significant.
	* unpaired Student t test; the remainig variables, Fisher's exact test. Bold values indicate statistical significance (P <.05).
	The status of agreement between the pairs of patient and physician reporting for the eight symptomatic AEs were dichotomized as follows: the overall agreement rates >50% and <50% were defined as high and low agreement, respectively.
